# Supplementary material for: Novel Pharmacokinetic/Pharmacodynamic Parameters Quantify the Exposure–Effect Relationship of Levofloxacin against Fluoroquinolone-Resistant Escherichia coli
Source: Antibiotics (Basel). 2021 May 21;10(6):615. doi: 10.3390/antibiotics10060615 (PMC8224043; doi:10.3390/antibiotics10060615)
Supplement: Supplementary file 1 [file antibiotics-10-00615-s001.zip]

Archive with 1 entries (1 files):
- antibiotics-1210808-supplementary.pdf
